# Supplementary material for: Coaxial Electrospun Porous Core–Shell Nanofibrous Membranes for Photodegradation of Organic Dyes
Source: Polymers (Basel). 2024 Mar 9;16(6):754. doi: 10.3390/polym16060754 (PMC10975244; doi:10.3390/polym16060754)
Supplement: Supplementary file 1 [file polymers-16-00754-s001.zip]

Archive with 1 entries (1 files):
- polymers-2837976-supplementary.pdf
